# Supplementary material for: Direct and Indirect Influence of Non-Native Neighbours on Pollination and Fruit Production of a Native Plant
Source: PLoS One. 2015 Jun 25;10(6):e0128595. doi: 10.1371/journal.pone.0128595 (PMC4482463; doi:10.1371/journal.pone.0128595)
Supplement: S1 Table — Differences in fruit production in Leopoldia non manipulated flowers (control) and in flowers bagged with a tea bag to avoid any pollen transfer mediated by insects (autogamy). Each treatment was randomly assigned to one out of two flowers in 30 individuals selected in the study site in spring 2009 (though afterwards some flowers were damaged or missing when and could not be included in the analysis). Differences in fruit production between treatments were analysed with a Chi-square test. (XLSX) [file pone.0128595.s001.xlsx]

## Sheet: S1 Table
Treatment	N Flowers	N Fruits	% Fructification	χ2	df	P
Autogamy	29	0	0	21.16	1	< 0.001
Control	23	14	60.8696
