# Supplementary material for: Direct and Indirect Influence of Non-Native Neighbours on Pollination and Fruit Production of a Native Plant
Source: PLoS One. 2015 Jun 25;10(6):e0128595. doi: 10.1371/journal.pone.0128595 (PMC4482463; doi:10.1371/journal.pone.0128595)
Supplement: S2 Table — Flowering plant species and family found in the pool of the 43 study neighbourhoods, including the two study species Hedysarum coronarium and Leopoldia comosa, highlighted in bold letters. (XLSX) [file pone.0128595.s002.xlsx]

## Sheet: S2 Table
Species	Family	Order	% Visits
Meligethes nigritus	Nitidulidae	Coleoptera	0.0974141
Oxythyrea funesta	Cetoniidae	Coleoptera	0.292242
Psilothrix viridicoerulea	Melyridae	Coleoptera	0.0974141
Tropinota hirta	Cetoniidae	Coleoptera	0.048707
Andrena ovatula	Andrenidae	Hymenoptera	1.26638
Anthophora balearica	Anthophoridae	Hymenoptera	0.0974141
Anthophora plumipes	Anthophoridae	Hymenoptera	0.340949
Anthophora sp.	Anthophoridae	Hymenoptera	0.0974141
Anthophora subterranea	Anthophoridae	Hymenoptera	0.438363
Apis mellifera	Apidae	Hymenoptera	83.3377
Bombus terrestris	Apidae	Hymenoptera	0.146121
Ceratina curcubitina	Apidae	Hymenoptera	0.048707
Chalicodoma sicula	Megachilidae	Hymenoptera	11.0078
Eucera hungarica	Anthophoridae	Hymenoptera	0.146121
Eucera nigrilabris	Anthophoridae	Hymenoptera	0.048707
Eucera numida	Anthophoridae	Hymenoptera	0.0974141
Eucera oraniensis	Anthophoridae	Hymenoptera	0.146121
Osmia caerulescens	Megachilidae	Hymenoptera	0.048707
Rhodanthidium septemdentatum	Megachilidae	Hymenoptera	0.048707
Xylocopa violacea	Apidae	Hymenoptera	2.14311
