# Supplementary material for: Direct and Indirect Influence of Non-Native Neighbours on Pollination and Fruit Production of a Native Plant
Source: PLoS One. 2015 Jun 25;10(6):e0128595. doi: 10.1371/journal.pone.0128595 (PMC4482463; doi:10.1371/journal.pone.0128595)
Supplement: S3 Table — Pollinator species of Hedysarum observed during 138 censuses (34.5 h). Censuses were carried out on Hedysarum individuals distributed among four 20 X 20 m2 independent plots were Hedysarum was naturalized sensu [sensu 1] in Menorca (Site 1: 39° 56.395'N, 4° 15.052'E; Site 2: 39° 56.677'N, 4° 14.892'E; Site 3: 39° 56.191'N, 4° 13.000'E; Site 4: 40° 2.429'N, 4° 5.908'E). Percentages of total number of visits achieved for each pollinator species are also given. (XLSX) [file pone.0128595.s003.xlsx]

## Sheet: S3 Table
Species	Family
Reichardia picroides	Compositae
Hypochoeris achyrophorus	Compositae
Centaurium maritimum	Gentaniaceae
Geranium molle	Geraniaceae
Hedysarum coronarium	Leguminosae
Lotus edulis	Leguminosae
Scorpiurus sulcatus	Leguminosae
Medicago murex	Leguminosae
Lotus ornithopodioides	Leguminosae
Melilotus indicus	Leguminosae
Trifolium campestre	Leguminosae
Anthyllis tetraphylla	Leguminosae
Trifolium stellatum	Leguminosae
Calicotome infesta	Leguminosae
Medicago polymorpha	Leguminosae
Muscari comosum	Liliaceae
Asphodelus aestivus	Liliaceae
Ophrys vermixia	Orchidaceae
Serapias lingua	Orchidaceae
Anagallis arvensis	Primulaceae
