# Supplementary material for: Direct and Indirect Influence of Non-Native Neighbours on Pollination and Fruit Production of a Native Plant
Source: PLoS One. 2015 Jun 25;10(6):e0128595. doi: 10.1371/journal.pone.0128595 (PMC4482463; doi:10.1371/journal.pone.0128595)
Supplement: S4 Table — Data underlying the findings of this study. (XLSX) [file pone.0128595.s004.xlsx]

## Sheet: data_base_public_repository_PON
Individual	Treatment	DiversityD_1	Visits	Visits_NO_Apis	Total_1	Fruit	No_Fruit	Flowers	Hours
1	Removal	2.66307	4	4	53.9	0	10	22	0.75
2	Removal	1	6	6	2.45	2	7	25	0.75
3	Removal	1.4365	5	5	41.65	5	14	40	0.75
4	Removal	2.20864	1	1	58.8	6	9	39	0.75
5	Removal	2.82843	6	6	19.6	3	13	45	0.75
6	Removal	2.40177	2	2	78.4	1	21	60	0.75
7	Removal	1	5	5	0	0	8	20	0.75
8	Removal	1	0	0	0	0	12	36	0.75
9	Removal	1	1	1	26.95	0	7	19	0.75
10	Removal	1.11909	5	5	53.9	2	12	40	0.75
11	Removal	1.64938	2	2	12.25	1	7	18	0.75
12	Removal	1.41741	2	2	22.05	0	15	42	0.75
13	Removal	1.50699	5	5	17.15	1	14	40	0.75
14	Removal	1	6	6	0	0	16	40	0.75
15	Removal	1.41741	4	4	22.05	8	8	42	0.75
16	Removal	1	7	7	4.9	0	7	20	0.75
17	Removal	2.52668	0	0	46.55	0	4	9	0.75
18	Removal	1.92607	4	4	53.9	15	5	54	0.75
19	Invaded	1.36497	16	12	78.4	4	10	24	0.75
20	Control	1.40565	1	1	68.6	2	10	19	0.75
21	Control	1.81897	8	8	17.15	0	15	24	0.75
22	Invaded	1	0	0	36.75	4	4	20	0.75
23	Invaded	2.03162	1	1	53.9	0	10	21	0.75
24	Control	1	3	3	73.5	2	11	23	0.75
25	Invaded	1	2	2	75.95	4	6	17	0.75
26	Invaded	1.11678	14	0	105.35	5	10	28	0.75
27	Control	2.74946	1	1	14.7	8	9	37	0.75
28	Control	4.46103	0	0	83.3	5	9	28	0.75
29	Control	2.51433	4	3	176.4	1	20	43	0.75
30	Invaded	1.25479	0	0	122.5	0	16	30	0.75
31	Control	4.5694	0	0	31.85	1	9	25	0.75
32	Control	1.86916	0	0	53.9	4	2	15	0.75
33	Control	1.64938	0	0	12.25	2	14	19	0.5
34	Control	1.1215	2	0	200.9	0	14	25	0.75
35	Invaded	2.80009	2	2	24.5	4	5	19	0.75
36	Invaded	1.82905	23	10	66.15	8	16	51	0.75
37	Invaded	2.03111	2	1	88.2	0	16	26	0.75
38	Control	1	8	1	215.6	0	26	45	0.75
39	Invaded	1.57227	6	1	279.3	0	8	17	0.75
40	Control	2.27951	3	3	29.4	0	10	23	0.75
41	Control	2.55271	2	2	31.85	3	5	11	0.5
42	Control	3.44725	2	2	122.5	1	11	25	0.75
43	Invaded	2.33431	0	0	120.05	0	12	17	0.5
